# Supplementary material for: An in vitro testing strategy towards mimicking the inhalation of high aspect ratio nanoparticles
Source: Part Fibre Toxicol. 2014 Sep 23;11:40. doi: 10.1186/s12989-014-0040-x (PMC4189630; doi:10.1186/s12989-014-0040-x)
Supplement: Additional file 2: — Video file – Nebulisation of t-CNCs with the ALICE system. [file 12989_2014_40_MOESM2_ESM.zip]

Archive with 1 entries (1 files):
- 1770564891251690_add6.m4v
